# Supplementary material for: Study on the molecular mechanism of matrine in improving rheumatoid arthritis by targeting the NAV2-Wnt3a/β-catenin axis to coordinately regulate the inflammatory-osteolytic loop
Source: Front Immunol. 2025 Aug 27;16:1646918. doi: 10.3389/fimmu.2025.1646918 (PMC12420202; doi:10.3389/fimmu.2025.1646918)
Supplement: Supplementary file 1 [file Table1.xls]

## Sheet: Figure1 
Arthritis score	NO	NOR			CIA			MTX			MAT
		A1	A2	A3	B1	B2	B3	C1	C2	C3	D1	D2	D3
	1	0	0	0	0	0	0	0	0	0	0	0	0
	2	0	0	0	1	1	3	1	2	3	1	0	1
	3	0	0	0	7	9	10	5	6	7	8	7	9
	4	0	0	0	9	11	12	8	8	11	9	13	8
	5	0	0	0	12	14	14	11	13	13	8	8	8
	6	0	0	0	14	14	11	6	6	8	7	9	9
	7	0	0	0	14	14	11	4	5	7	7	8	9
Hind paw volume(ml)	NO	NOR			CIA			MTX			MAT
		A1	A2	A3	B1	B2	B3	C1	C2	C3	D1	D2	D3
	1	1.235	1.24	1.245	1.298	1.31	1.275	1.229	1.275	1.284	1.6115	1.7205	1.7375
	2	1.355	1.35	1.362	1.398	1.379	1.353	1.354	1.379	1.4	1.6605	1.793	1.76175
	3	1.191	1.311	1.354	1.884	2.037	1.93	1.751	1.826	1.818	1.7325	1.957	1.862
	4	1.376	1.395	1.42	2.932	2.722	2.414	1.752	1.774	1.857	2.276	2.568	2.1625
	5	1.423	1.428	1.391	2.911	2.63	2.563	2.301	2.26	2.127	2.2295	1.884	2.1545
	6	1.594	1.563	1.543	2.632	2.437	2.375	1.667	1.837	1.818	1.583	2.221	2.216
	7	1.572	1.591	1.57	2.429	2.329	2.317	1.678	1.755	1.769	1.535	2.061	1.92775
Body weights(g)	NO	NOR			CIA			MTX			MAT
		A1	A2	A3	B1	B2	B3	C1	C2	C3	D1	D2	D3
	1	203	192.5	190	201	197	194	182	186.5	183	182	199	188
	2	203	200.5	199.5	200	198	197	192	197	198.5	207	232	205
	3	218	213	221.5	209	215	205	234	226	231.5	223	265	224.5
	4	239	233	240.5	215	220	214	214	216	229	227	260	230.5
	5	254	245	259.5	212	204.5	218.5	232	232.5	238	234	293	227
	6	270	260.5	275.5	216	224.5	212.5	229	234.5	239.5	242	290	239
	7	282	268.5	282	220	215.5	224	255	251.5	259.5	243	305	251.5
	NOR	CIA	MTX	MAT
BMD	0.847385	0.66257	0.80995	0.797456
	0.841852	0.640651	0.799565	0.762555
	0.871811	0.660401	0.820368	0.780006
BV/TV	78.0163	54.0535	78.0585	72.3343
	79.0628	53.2989	76.3489	71.0048
	76.199	53.1747	77.7645	71.6695
Tb.Th	0.333116	0.281467	0.338677	0.346816
	0.353869	0.273847	0.340219	0.312861
	0.342881	0.267875	0.351751	0.329838
Tb.N	2.10707	2.0141	2.14293	2.08567
	2.12274	1.96726	2.17339	2.26953
	2.10816	1.99388	2.20487	2.1776
Tb.sp	0.177969	0.208195	0.162248	0.182291
	0.165562	0.215165	0.15962	0.183405
	0.175504	0.199144	0.160939	0.182848

## Sheet: Figure 2 
	NOR	CIA	MTX	MAT
TNF-α	114.64	422.55	176.8	282.13
	114.27	416.423	178.99	279.62
	122.36	415.628	187.55	278.08
IL-1β	80.99	160.57	114.06	118.11
	80.63	160.87	115.43	122.73
	80.7	163.44	113.96	114.98
IL-6	112.02	243.2	151.58	176.41
	114.97	240.21	154.98	185.58
	109.56	238.85	151.55	173.48
IL-10	92.54	58.31	79.07	79.23
	90.87	57.92	79.19	77.45
	91.63	57.43	80.73	80.73
IL-13	56.63	26.49	50.36	49.64
	59.09	27.11	52.3	51.51
	58.61	28.74	51.4	48.56
IL-17A	15.6065	39.8	30.11	35.32
	16.64	40.7	29.18	33.4
	14.76	40.36	29.82	36

## Sheet: Figure3
	NOR	CIA	MTX	MAT
AST	119.5	139.1	133.7	135
	120.1	141.2	133.4	134.1
	121.5	137.7	133.2	135.2
ALT	46.4	52.6	33.8	37.7
	47.6	52	33.2	43.6
	46.9	51.4	33.3	37.8
AKP	78.2	94.35	65.45	79.9
	75.23	90.1	65.88	83.3
	77.78	93.5	64.6	79.05
UA	118.7	150	120.8	148.7
	119.6	149.6	120.5	148.2
	120.8	149.7	121.1	147.6
UREA	7.05	7.09	5.92	6.82
	6.83	7.39	5.9	6.93
	6.94	6.59	5.98	6.82
CRE	26.3057	29.5533	22.6789	39.2961
	27.1176	27.5235	23.1323	52.975
	27.5235	29.1473	24.9456	45.7913

## Sheet: Figure 4 qRT-PCR
	joint
	NOR	CIA	MTX	MAT
NAV2	0.907519	4.48466	1.50004	1.46409
	0.929805	4.61075	1.69937	1.79005
	1.18509	4.77334	1.57462	1.95206
wnt3a	1.02456	15.6165	2.18102	8.08361
	0.933033	13.6895	2.47942	6.43081
	1.04608	14.6213	3.16017	7.94474
β-catenin	0.955945	3.79737	0.849685	1.78386
	1.06437	4.24275	1.01396	1.64718
	0.982821	3.35195	1.20999	1.52098

## Sheet: Figure 4-WB
joint	GAPDH	β-catenin				GAPDH	Wnt3a				GAPDH	NAV2
1	33651.7	13830.8	0.410998			33651.7	12070.3	0.358682			33651.7	6514.12	0.193575
2	33970.8	44326	1.30483			33970.8	37223.3	1.09575			33970.8	28262.7	0.831971
3	33316.6	22568.9	0.677405			33316.6	19342.1	0.580554			33316.6	11372.7	0.341351
4	37910.1	7824.07	0.206385			37910.1	29678	0.782852			37910.1	17926.4	0.472865
1	34151.6	13864.9	0.405981			34151.6	12152.4	0.355838			34151.6	6556	0.191968
2	34898.4	43756.6	1.25383			34898.4	36732.7	1.05256			34898.4	28524.6	0.817362
3	34121.9	22852.7	0.669738			34121.9	19105.8	0.559926			34121.9	11233.5	0.329218
4	38554.7	7640.66	0.198177			38554.7	29183.9	0.756949			38554.7	17307.1	0.448899
1	33832.3	13450.2	0.397555			33832.3	12323.5	0.364253			33832.3	6501.3	0.192162
2	34227.8	43927.3	1.28338			34227.8	36318.9	1.0611			34227.8	28152.1	0.822493
3	33263.3	22323.6	0.671117			33263.3	18851.3	0.566731			33263.3	11084.2	0.333225
4	37150	7471.9	0.201128			37150	28847	0.776499			37150	17350.9	0.467048
joint	NOR	CIA	MTX	MAT
NAV2	0.193575	0.831971	0.341351	0.472865
	0.191968	0.817362	0.329218	0.448899
	0.192162	0.822493	0.333225	0.467048
Wnt3a	0.358682	1.09575	0.580554	0.782852
	0.355838	1.05256	0.559926	0.756949
	0.364253	1.0611	0.566731	0.776499
β-catenin	0.410998	1.30483	0.677405	0.206385
	0.405981	1.25383	0.669738	0.198177
	0.397555	1.28338	0.671117	0.201128

## Sheet: Figure 5
	NOR	CIA	MTX	MAT
NAV2	46.521	61.284	52.299	43.082
	43.749	62.905	54.982	46.006
	45.799	64.736	49.92	49.965
wnt3a	45.198	68.189	56.001	52.302
	42.543	64.295	54.355	52.711
	39.179	63.213	53.521	53.334
β-catenin	44.554	68.076	56.81	56.913
	42.719	65.755	56.248	56.136
	40.142	66.559	55.632	55.129

## Sheet: statistical program
In mine manuscript, the statistical programs,GraphPad Prism 10.1.0(316) were used for the data analysis and figure creation.
